# Supplementary material for: Changes in diversity and composition of rhizosphere bacterial community during natural restoration stages in antimony mine
Source: PeerJ. 2021 Oct 14;9:e12302. doi: 10.7717/peerj.12302 (PMC8520691; doi:10.7717/peerj.12302)
Supplement: Supplemental Information 4 [file peerj-09-12302-s004.xls]

## Sheet: Phylum
	ER			MR			LR
	Mean	SD	N	Mean	SD	N	Mean	SD	N
Proteobacteria	0.376653	0.0639644	5	0.335355	0.0382366	5	0.307762	0.0252645	5
Acidobacteria	0.185463	0.0456974	5	0.144668	0.0433433	5	0.214041	0.0354503	5
Actinobacteria	0.118041	0.0399507	5	0.224154	0.0563433	5	0.144291	0.0368749	5
Chloroflexi	0.127451	0.0257325	5	0.0969909	0.01824	5	0.125501	0.0270023	5
Gemmatimonadetes	0.0392082	0.0152108	5	0.0446397	0.0287768	5	0.044106	0.0113177	5
Bacteroidetes	0.033542	0.0102158	5	0.0359532	0.0149612	5	0.032875	0.0143101	5
Rokubacteria	0.0182811	0.012326	5	0.0182867	0.0103631	5	0.0272334	0.0145167	5
Patescibacteria	0.0215585	0.0143372	5	0.0248442	0.0131625	5	0.00811156	0.00468424	5
Firmicutes	0.0295717	0.0478021	5	0.0179766	0.00754587	5	0.00667517	0.00557612	5
Planctomycetes	0.00990193	0.00342164	5	0.0138387	0.00500676	5	0.0183431	0.0074582	5

## Sheet: genus
	ER			MR			LR
	Mean	SD	N	Mean	SD	N	Mean	SD	N
RB41	0.0196837	0.00698376	5	0.0156576	0.00892297	5	0.0281579	0.0105268	5
MND1	0.0216758	0.00694387	5	0.00937945	0.00328743	5	0.0277556	0.00808602	5
Sphingomonas	0.0201391	0.00966894	5	0.0121204	0.00237205	5	0.0138778	0.0072507	5
Gaiella	0.0179794	0.00562458	5	0.0124864	0.00689029	5	0.0151966	0.00411223	5
Ellin6067	0.015909	0.00708462	5	0.0136487	0.00504938	5	0.0146042	0.00686675	5
Bacillus	0.0256629	0.00194246	5	0.0120812	0.00428431	5	0.00176581	0.000683737	5
Haliangium	0.00878433	0.00356337	5	0.00987399	0.00396371	5	0.0168841	0.00318676	5
Bradyrhizobium	0.00653796	0.00327628	5	0.0140175	0.00583622	5	0.00732866	0.00332281	5
Ramlibacter	0.0126987	0.00646422	5	0.00371322	0.00372317	5	0.00935151	0.00860282	5
Nitrospira	0.00888771	0.00718115	5	0.00863066	0.0051679	5	0.00428879	0.00281127	5
